# Supplementary material for: An Evaluation of the Cytocompatibility of Endodontic Bioceramics in Human Periodontal-Ligament-Derived Cells
Source: J Funct Biomater. 2024 Aug 19;15(8):231. doi: 10.3390/jfb15080231 (PMC11355906; doi:10.3390/jfb15080231)
Supplement: Supplementary file 1 [file jfb-15-00231-s001.zip]

Archive with 1 entries (1 files):
- jfb-3128531-supplementary.pdf
